# Supplementary material for: Atomic Pathways of Crystal-to-Crystal Transitions and Electronic Origins of Resistive Switching in MnTe for Ultralow-Power Memory
Source: Nanomaterials (Basel). 2025 Jan 31;15(3):231. doi: 10.3390/nano15030231 (PMC11820569; doi:10.3390/nano15030231)
Supplement: Supplementary file 1 [file nanomaterials-15-00231-s001.zip]

Archive with 2 entries (2 files):
- nanomaterials-3410802-supplementary.pdf
- WR_Supplementary.docx
